# Supplementary material for: Sunlight-Driven Photocatalytic Degradation of Methylene Blue with Facile One-Step Synthesized Cu-Cu2O-Cu3N Nanoparticle Mixtures
Source: Nanomaterials (Basel). 2023 Apr 8;13(8):1311. doi: 10.3390/nano13081311 (PMC10144494; doi:10.3390/nano13081311)
Supplement: Supplementary file 1 [file nanomaterials-13-01311-s001.zip]

Archive with 1 entries (1 files):
- nanomaterials-2329532-supplementary.pdf
